# Supplementary material for: Crystal Structure-Guided Design of Bisubstrate Inhibitors and Photoluminescent Probes for Protein Kinases of the PIM Family
Source: Molecules. 2021 Jul 19;26(14):4353. doi: 10.3390/molecules26144353 (PMC8307404; doi:10.3390/molecules26144353)
Supplement: Supplementary file 1 [file molecules-26-04353-s001.zip]

Archive with 2 entries (2 files):
- molecules-1265068_Supplementary data.pdf
- Nonga et al_Bisubstrate inhibitors of PIM_Supplementary Video S1.avi
